# Supplementary material for: Distribution of SARS-CoV-2 Lineages in the Czech Republic, Analysis of Data from the First Year of the Pandemic
Source: Microorganisms. 2021 Aug 5;9(8):1671. doi: 10.3390/microorganisms9081671 (PMC8397935; doi:10.3390/microorganisms9081671)
Supplement: Supplementary file 1 [file microorganisms-09-01671-s001.zip]

Archive with 5 entries (4 files):
- RESUBMITTED Supplementary Materials MDPI REVISIONS/
- RESUBMITTED Supplementary Materials MDPI REVISIONS/Figure_S1_PhylogeneticTree.tif
- RESUBMITTED Supplementary Materials MDPI REVISIONS/Table_S1_MetricsOfSamplesPeriods.xlsx
- RESUBMITTED Supplementary Materials MDPI REVISIONS/Table_S2_DeNovo_vs_Reference Mapping.xlsx
- RESUBMITTED Supplementary Materials MDPI REVISIONS/Table_S3_DetectedMutationsSARS-CoV-2.xlsx
