# Supplementary material for: Distribution of SARS-CoV-2 Lineages in the Czech Republic, Analysis of Data from the First Year of the Pandemic
Source: Microorganisms. 2021 Aug 5;9(8):1671. doi: 10.3390/microorganisms9081671 (PMC8397935; doi:10.3390/microorganisms9081671)
Supplement: Supplementary file 1 [file microorganisms-09-01671-s001.zip › RESUBMITTED Supplementary Materials MDPI REVISIONS/Table_S1_MetricsOfSamplesPeriods.xlsx]

## Sheet: Table_S1
Supplementary Table S1. Samples collected during four periods spanning from March 2020 to February 2021 and processed using the ILLUMINA, NEB+TWIST and TWIST, and NGS library preparation approach. Lineage, samples assigned to particular SARS-CoV-2 lineages (Pangolin web service); Collection place, samples obtained from Czech hospitals from five cities; Ct, reflecting the viral load.
Period	Sample ID	Lineage	Collection Place	Collection Date	Library Preparation Approach	Ct Value	Sequencing Illumina Platform
Spring 2020	IAB20_006_01	B.1	Prague – UVN	2020-03-27	NEB+TWIST	23.29	MiSeq
	IAB20_006_04	B.1	Prague – FNM	2020-03-27	NEB+TWIST; ILLUMINA	18.21	MiSeq
	IAB20_006_07	B.1.1.29	Prague – FNM	2020-03-27	NEB+TWIST; ILLUMINA	16.03	MiSeq
	IAB20_006_08	B.1.1	Prague – UVN	2020-03-27	NEB+TWIST	21.56	MiSeq
	IAB20_006_09	B.1.1	Prague – UVN	2020-03-28	NEB+TWIST	15.12	MiSeq
	IAB20_006_10	B.1	Prague – UVN	2020-03-31	NEB+TWIST; ILLUMINA	20.83	MiSeq
	IAB20_006_12	B.1	Prague – FNM	2020-03	NEB+TWIST; ILLUMINA	19.69	MiSeq
	IAB20_006_14	B.1.1.29	Prague – UVN	2020-03-31	NEB+TWIST; ILLUMINA	22.64	MiSeq
	IAB20_006_15	B.1	Kladno	2020-03-26	NEB+TWIST; ILLUMINA	14.29	MiSeq
	IAB20_006_17	B.1.1.29	Kladno	2020-03-27	NEB+TWIST; ILLUMINA	11.29	MiSeq
	IAB20_006_20	B.1.1.29	Kladno	2020-03-27	NEB+TWIST	12.37	MiSeq
	IAB20_006_21	B.1	Kladno	2020-03-27	NEB+TWIST; ILLUMINA	17.53	MiSeq
	IAB20_006_22	B.1.1.29	Kladno	2020-03-28	NEB+TWIST; ILLUMINA	14.11	MiSeq
	IAB20_006_25	B.1.428	Brno	2020-03-17	NEB+TWIST	17.62	MiSeq
	IAB20_006_26	B.1	Brno	2020-03-18	ILLUMINA	13.81	MiSeq
	IAB20_006_27	B.1	Brno	2020-03-16	NEB+TWIST	17.34	MiSeq
	IAB20_006_28	B.1	Brno	2020-03-16	ILLUMINA	18.17	MiSeq
	IAB20_006_29	B.1	Brno	2020-03-19	ILLUMINA	19.21	MiSeq
	IAB20_006_30	B.1	Brno	2020-03-19	ILLUMINA	18.46	MiSeq
	IAB20_006_31	B.1	Brno	2020-03-19	NEB+TWIST	14.95	MiSeq
	IAB20_006_32	B.1	Brno	2020-03-19	NEB+TWIST	15.33	MiSeq
	IAB20_006_33	B.1	Brno	2020-03-19	NEB+TWIST; ILLUMINA	16.35	MiSeq
	IAB20_006_35	B.1	Brno	2020-03-20	NEB+TWIST; ILLUMINA	16.79	MiSeq
	IAB20_006_36	B.1.1.1	Brno	2020-03-20	NEB+TWIST	14.93	MiSeq
	IAB20_006_37	B.1	Brno	2020-03-20	NEB+TWIST; ILLUMINA	17.68	MiSeq
	IAB20_006_38	B.1	Brno	2020-03-20	NEB+TWIST	15.25	MiSeq
	IAB20_006_42	B.1	Brno	2020-03-24	NEB+TWIST; ILLUMINA	18.82	MiSeq
	IAB20_006_43	B.1	Brno	2020-03-24	NEB+TWIST; ILLUMINA	16.69	MiSeq
	IAB20_006_45	B.1.1.70	Brno	2020-03-28	NEB+TWIST; ILLUMINA	18.02	MiSeq
	IAB20_006_46	B.1	Brno	2020-03-28	NEB+TWIST; ILLUMINA	17.65	MiSeq
	IAB20_006_47	B.1.1.10	Brno	2020-03-30	NEB+TWIST; ILLUMINA	13.5	MiSeq
	IAB20_006_48	B.1.1.10	Brno	2020-04-04	NEB+TWIST; ILLUMINA	13.1	MiSeq
	IAB20_006_53	B.1	Pilsen	2020-03	ILLUMINA	23.96	MiSeq
	IAB20_006_54	B.1	Pilsen	2020-03	ILLUMINA	19.68	MiSeq
	IAB20_006_61	B.1	Pilsen	2020-03	ILLUMINA	23.53	MiSeq
	IAB20_016_52	B.1.1.29	Olomouc	2020-03-26	ILLUMINA	20.72	MiSeq
	IAB20_016_53	B.1.1.29	Olomouc	2020-03-26	ILLUMINA	20.68	MiSeq
	IAB20_016_56	B.1.1.29	Olomouc	2020-03-27	ILLUMINA	19.9	MiSeq
	IAB20_016_57	B.1.1.104	Olomouc	2020-03-27	ILLUMINA	18.58	MiSeq
	IAB20_016_58	B.1.1.104	Olomouc	2020-03-27	ILLUMINA	20.37	MiSeq
	IAB20_016_59	B.1.1.29	Olomouc	2020-03-27	ILLUMINA	17.22	MiSeq
	IAB20_016_60	B.1.1.10	Olomouc	2020-03-27	ILLUMINA	19.17	MiSeq
	IAB20_016_61	B.1.1.29	Olomouc	2020-04-01	ILLUMINA	21.12	MiSeq
	IAB20_016_63	B.1.1.29	Olomouc	2020-04-01	ILLUMINA	20.74	MiSeq
	IAB20_016_64	B.1.1.29	Olomouc	2020-04-01	ILLUMINA	17.45	MiSeq
	IAB20_016_65	B.1.22	Olomouc	2020-04-04	ILLUMINA	23.43	MiSeq
	IAB20_016_66	B.1.1.29	Olomouc	2020-04-04	ILLUMINA	18.6	MiSeq
	IAB20_016_67	B.1.1.29	Olomouc	2020-04-04	ILLUMINA	21.15	MiSeq
	IAB20_016_68	B.1.1.29	Olomouc	2020-04-04	ILLUMINA	21.8	MiSeq
	IAB20_016_69	B.1.1	Olomouc	2020-04-04	ILLUMINA	22.55	MiSeq
	IAB20_016_71	B.1.1.29	Olomouc	2020-04-08	ILLUMINA	20.83	MiSeq
	IAB20_016_75	B.1.1.29	Olomouc	2020-04-08	ILLUMINA	21.7	MiSeq
	IAB20_016_76	B.1.1.29	Olomouc	2020-04-08	ILLUMINA	18.76	MiSeq
	IAB20_016_78	B.1.1.29	Olomouc	2020-04-08	ILLUMINA	21.89	MiSeq
	IAB20_016_79	B.1.1.29	Olomouc	2020-04-08	ILLUMINA	22.3	MiSeq
	IAB20_016_84	B.1.1.29	Olomouc	2020-04-20	ILLUMINA	18.75	MiSeq
	IAB20_016_89	B.1	Olomouc	2020-06-09	ILLUMINA	21.41	MiSeq
	IAB20_016_90	B.1	Olomouc	2020-06-09	ILLUMINA	15.97	MiSeq
	IAB20_016_91	B.1	Olomouc	2020-06-09	ILLUMINA	22.8	MiSeq
Summer 2020	IAB20_016_01	B.1	Brno	2020-07-06	ILLUMINA	16.65	MiSeq
	IAB20_016_02	B.1	Brno	2020-07-06	ILLUMINA	20.26	MiSeq
	IAB20_016_03	B.1.1.266	Brno	2020-07-06	ILLUMINA	20.23	MiSeq
	IAB20_016_06	B.1.1.266	Brno	2020-07-22	ILLUMINA	17.26	MiSeq
	IAB20_016_07	B.1	Brno	2020-07-27	ILLUMINA	17.06	MiSeq
	IAB20_016_08	B.1.1.266	Brno	2020-08-03	ILLUMINA	19.26	MiSeq
	IAB20_016_09	B.1.1.277	Brno	2020-08-03	ILLUMINA	18.96	MiSeq
	IAB20_016_10	B.1.1.277	Brno	2020-08-03	ILLUMINA	23.14	MiSeq
	IAB20_016_11	B.1.1.266	Brno	2020-07-15	ILLUMINA	18.09	MiSeq
	IAB20_016_12	B.1.1.266	Brno	2020-07-15	ILLUMINA	16.59	MiSeq
	IAB20_016_13	B.1.1.28	Brno	2020-07-20	ILLUMINA	18.68	MiSeq
	IAB20_016_14	B.1.1.266	Brno	2020-07-13	ILLUMINA	18.49	MiSeq
	IAB20_016_15	B.1.1.277	Brno	2020-08-03	ILLUMINA	24.02	MiSeq
	IAB20_016_16	B.1.258	Brno	2020-08-14	ILLUMINA	18.76	MiSeq
	IAB20_016_17	B.1.1.266	Brno	2020-08-14	ILLUMINA	19.06	MiSeq
	IAB20_016_18	B.1.258	Brno	2020-08-17	ILLUMINA	21.41	MiSeq
	IAB20_016_19	B.1.258	Brno	2020-08-19	ILLUMINA	15.03	MiSeq
	IAB20_016_20	B.1.258	Brno	2020-08-19	ILLUMINA	18.29	MiSeq
	IAB20_016_21	B.1	Brno	2020-08-17	ILLUMINA	21.46	MiSeq
	IAB20_016_22	B.1	Brno	2020-08-16	ILLUMINA	19.51	MiSeq
	IAB20_016_24	B.1.1.277	Brno	2020-08-19	ILLUMINA	19.35	MiSeq
	IAB20_016_27	B.1	Olomouc	2020-08-31	ILLUMINA	26.39	MiSeq
	IAB20_016_29	B.1.1.29	Olomouc	2020-09-15	ILLUMINA	26.01	MiSeq
	IAB20_016_31	B.1.1.153	Prague – Bulovka	2020-08-06	ILLUMINA	14.66	MiSeq
	IAB20_016_32	B.1.1.266	Prague – FNM	2020-08-03	ILLUMINA	18.22	MiSeq
	IAB20_016_33	B.1.1.266	Prague – FNM	2020-08-03	ILLUMINA	20.06	MiSeq
	IAB20_016_34	B.1	Prague – FNM	2020-07-29	ILLUMINA	24.33	MiSeq
	IAB20_016_36	B.1.1.294	Prague – FNM	2020-07-22	ILLUMINA	17.09	MiSeq
	IAB20_016_37	B.1	Prague – FNM	2020-07-21	ILLUMINA	12.67	MiSeq
	IAB20_016_38	B.1.1.266	Prague – FNM	2020-07-13	ILLUMINA	17.13	MiSeq
	IAB20_016_39	B.1.1.266	Prague – FNM	2020-08-11	ILLUMINA	16.92	MiSeq
	IAB20_016_40	B.1.1.266	Prague – FNM	2020-08-10	ILLUMINA	17.06	MiSeq
	IAB20_016_42	B.1.1.266	Prague – FNM	2020-08-07	ILLUMINA	24.14	MiSeq
	IAB20_016_44	B.1.1.266	Prague – Bulovka	2020-08-06	ILLUMINA	16.81	MiSeq
	IAB20_016_45	B.1.1	Prague – Bulovka	2020-08-06	ILLUMINA	20.51	MiSeq
	IAB20_016_46	B.1.1.266	Prague – Bulovka	2020-08-06	ILLUMINA	19.89	MiSeq
	IAB20_016_47	B.1.1.266	Prague – Bulovka	2020-08-06	ILLUMINA	24.18	MiSeq
	IAB20_016_49	B.1.1.266	Prague – FNM	2020-08-13	ILLUMINA	15.93	MiSeq
Autumn 2020	IAB20_016_92	B.1.1.277	Olomouc	2020-10-02	ILLUMINA	19.48	MiSeq
	IAB20_016_93	B.1.258	Olomouc	2020-10-02	ILLUMINA	21.34	MiSeq
	IAB20_016_94	B.1.416.1	Olomouc	2020-10-02	ILLUMINA	15.14	MiSeq
	IAB20_016_96	B.1.1.277	Olomouc	2020-10-02	ILLUMINA	18.44	MiSeq
	IAB20_016_97	B.1.258	Olomouc	2020-10-02	ILLUMINA	19.53	MiSeq
	IAB20_016_98	B.1.258	Olomouc	2020-10-02	ILLUMINA	16.7	MiSeq
	IAB20_016_99	B.1.258	Olomouc	2020-10-02	ILLUMINA	21.99	MiSeq
	IAB20_016_100	B.1.1.277	Olomouc	2020-10-02	ILLUMINA	18.25	MiSeq
	IAB20_016_101	B.1.416.1	Olomouc	2020-10-03	ILLUMINA	18.48	MiSeq
	IAB20_016_102	B.1.258	Olomouc	2020-10-03	ILLUMINA	20.56	MiSeq
	IAB20_016_103	B.1.258	Olomouc	2020-10-03	ILLUMINA	19.29	MiSeq
	IAB20_016_104	B.1.221	Olomouc	2020-10-03	ILLUMINA	21.33	MiSeq
	IAB20_016_105	B.1.258	Olomouc	2020-10-03	ILLUMINA	20.71	MiSeq
	IAB20_016_106	B.1.160	Olomouc	2020-10-03	ILLUMINA	19.88	MiSeq
	IAB20_016_107	B.1.1.277	Olomouc	2020-10-03	ILLUMINA	20.78	MiSeq
	IAB20_016_108	B.1.258	Olomouc	2020-10-03	ILLUMINA	21.64	MiSeq
	IAB20_016_109	B.1.258	Olomouc	2020-10-03	ILLUMINA	18.67	MiSeq
	IAB20_016_110	B.1.258	Olomouc	2020-10-05	ILLUMINA	15.29	MiSeq
	IAB20_016_111	B.1	Olomouc	2020-10-05	ILLUMINA	14.38	MiSeq
	IAB20_016_112	B.1.258	Olomouc	2020-10-05	ILLUMINA	17.22	MiSeq
	IAB20_016_113	B.1.258	Olomouc	2020-10-05	ILLUMINA	14.8	MiSeq
	IAB20_016_114	B.1.1.1	Olomouc	2020-10-05	ILLUMINA	17.76	MiSeq
	IAB20_016_115	B.1.1.1	Olomouc	2020-10-05	ILLUMINA	15.7	MiSeq
	IAB20_016_116	B.1.258	Olomouc	2020-10-05	ILLUMINA	17.98	MiSeq
	IAB20_016_117	B.1.258	Olomouc	2020-10-05	ILLUMINA	14.35	MiSeq
	IAB20_016_118	B.1.258	Olomouc	2020-10-05	ILLUMINA	21.3	MiSeq
	IAB20_016_119	B.1.1.277	Olomouc	2020-10-05	ILLUMINA	17.96	MiSeq
	IAB20_016_120	B.1.177.8	Olomouc	2020-10-05	ILLUMINA	13.27	MiSeq
	IAB20_016_121	B.1.258	Olomouc	2020-10-06	ILLUMINA	12.69	MiSeq
	IAB20_016_122	B.1.258	Olomouc	2020-10-06	ILLUMINA	18.65	MiSeq
	IAB20_016_123	B.1	Olomouc	2020-10-06	ILLUMINA	16.2	MiSeq
	IAB20_016_124	B.1.1.277	Olomouc	2020-10-06	ILLUMINA	21.32	MiSeq
	IAB20_016_125	B.1.258	Olomouc	2020-10-06	ILLUMINA	14.99	MiSeq
	IAB20_016_126	B.1.258	Olomouc	2020-10-06	ILLUMINA	14.31	MiSeq
	IAB20_016_127	B.1.258	Olomouc	2020-10-06	ILLUMINA	18.96	MiSeq
	IAB20_016_128	B.1.1.1	Olomouc	2020-10-06	ILLUMINA	20.14	MiSeq
	IAB20_016_129	B.1.416.1	Olomouc	2020-10-06	ILLUMINA	15.31	MiSeq
	IAB20_016_130	B.1.258	Olomouc	2020-10-06	ILLUMINA	17.46	MiSeq
	IAB20_016_131	B.1.416.1	Olomouc	2020-10-06	ILLUMINA	13.14	MiSeq
Winter 2021	IAB20_016_partD_01	B.1.1.7	Prague – FNM	2021-01-28	TWIST	16.24	NovaSeq
	IAB20_016_partD_02	B.1.258	Prague – FNM	2021-01-28	TWIST	19.03	NovaSeq
	IAB20_016_partD_03	B.1.1.7	Prague – FNM	2021-01-27	TWIST	6.43	NovaSeq
	IAB20_016_partD_04	B.1.1.7	Prague – FNM	2021-01-29	TWIST	16.51	NovaSeq
	IAB20_016_partD_05	B.1.1.7	Prague – FNM	2021-01-29	TWIST	16.24	NovaSeq
	IAB20_016_partD_07	B.1.258	Prague – FNM	2021-01-31	TWIST	23.66	NovaSeq
	IAB20_016_partD_08	B.1.258	Prague – FNM	2021-02-01	TWIST	18.03	NovaSeq
	IAB20_016_partD_09	B.1.1.7	Prague – FNM	2021-02-01	TWIST	17.2	NovaSeq
	IAB20_016_partD_10	B.1.1.7	Prague – FNM	2021-02-01	TWIST	15.26	NovaSeq
	IAB20_016_partD_11	B.1.1.7	Prague – FNM	2021-02-01	TWIST	19.08	NovaSeq
	IAB20_016_partD_12	B.1.1.7	Prague – FNM	2021-02-01	TWIST	14.01	NovaSeq
	IAB20_016_partD_13	B.1.1.7	Prague – FNM	2021-02-01	TWIST	14.27	NovaSeq
	IAB20_016_partD_14	B.1.1.7	Prague – FNM	2021-02-01	TWIST	16.76	NovaSeq
	IAB20_016_partD_15	B.1.1.7	Prague – FNM	2021-02-01	TWIST	17.1	NovaSeq
	IAB20_016_partD_16	B.1.1.29	Prague – FNM	2021-02-01	TWIST	16.72	NovaSeq
	IAB20_016_partD_17	B.1.1.7	Prague – FNM	2021-02-01	TWIST	14.52	NovaSeq
	IAB20_016_partD_18	B.1.1.7	Prague – FNM	2021-02-01	TWIST	14.95	NovaSeq
	IAB20_016_partD_19	B.1.1.7	Prague – FNM	2021-02-01	TWIST	16.59	NovaSeq
	IAB20_016_partD_20	B.1.1.7	Prague – FNM	2021-02-01	TWIST	14.8	NovaSeq
	IAB20_016_partD_21	B.1.1.7	Prague – FNM	2021-02-01	TWIST	13.79	NovaSeq
	IAB20_016_partD_22	B.1.1.7	Prague – FNM	2021-02-02	TWIST	14.54	NovaSeq
	IAB20_016_partD_23	B.1.1.7	Prague – FNM	2021-02-01	TWIST	13.67	NovaSeq
	IAB20_016_partD_24	B.1.1.7	Prague – FNM	2021-02-02	TWIST	12.45	NovaSeq
	IAB20_016_partD_25	B.1.1.7	Prague – FNM	2021-02-02	TWIST	16.88	NovaSeq
	IAB20_016_partD_26	B.1.1.7	Prague – FNM	2021-02-02	TWIST	15.89	NovaSeq
	IAB20_016_partD_27	B.1.1.7	Prague – FNM	2021-02-02	TWIST	20.56	NovaSeq
	IAB20_016_partD_28	B.1.1.7	Prague – FNM	2021-02-02	TWIST	14.04	NovaSeq
	IAB20_016_partD_29	B.1.1.7	Prague – FNM	2021-02-02	TWIST	15.98	NovaSeq
	IAB20_016_partD_30	B.1.1.7	Prague – FNM	2021-02-02	TWIST	16.98	NovaSeq
	IAB20_016_partD_31	B.1.258	Prague – FNM	2021-02-02	TWIST	20.76	NovaSeq
	IAB20_016_partD_32	B.1.258	Prague – FNM	2021-02-01	TWIST	18.95	NovaSeq
	IAB20_016_partD_33	B.1.1.7	Prague – FNM	2021-02-02	TWIST	17.95	NovaSeq
	IAB20_016_partD_34	B.1.258	Prague – FNM	2021-02-02	TWIST	15.19	NovaSeq
	IAB20_016_partD_35	B.1.1.7	Prague – FNM	2021-02-02	TWIST	15.87	NovaSeq
	IAB20_016_partD_36	B.1.1.7	Prague – FNM	2021-02-02	TWIST	16.9	NovaSeq
	IAB20_016_partD_37	B.1.1.7	Prague – FNM	2021-02-02	TWIST	20.37	NovaSeq
	IAB20_016_partD_38	B.1.1.7	Prague – FNM	2021-02-02	TWIST	18.29	NovaSeq
	IAB20_016_partD_39	B.1.1.7	Prague – FNM	2021-02-02	TWIST	20.61	NovaSeq
	IAB20_016_partD_40	B.1.1.7	Prague – FNM	2021-02-02	TWIST	14.59	NovaSeq
	IAB20_016_partD_41	B.1.1.7	Prague – FNM	2021-02-03	TWIST	18.64	NovaSeq
	IAB20_016_partD_42	B.1.1.7	Prague – FNM	2021-02-03	TWIST	18.4	NovaSeq
	IAB20_016_partD_43	B.1.1.7	Prague – FNM	2021-02-03	TWIST	13.26	NovaSeq
	IAB20_016_partD_44	B.1.1.7	Prague – FNM	2021-02-03	TWIST	12.67	NovaSeq
	IAB20_016_partD_45	B.1.1.7	Prague – FNM	2021-02-03	TWIST	19.07	NovaSeq
	IAB20_016_partD_46	B.1.1.7	Prague – FNM	2021-02-03	TWIST	16.76	NovaSeq
	IAB20_016_partD_47	B.1.1.7	Prague – FNM	2021-02-03	TWIST	18.86	NovaSeq
	IAB20_016_partD_48	B.1.1.7	Prague – FNM	2021-02-03	TWIST	12.05	NovaSeq
	IAB20_016_partD_49	B.1.1.7	Prague – FNM	2021-02-02	TWIST	14.85	NovaSeq
	IAB20_016_partD_50	B.1.1.7	Prague – FNM	2021-02-02	TWIST	15.58	NovaSeq
	IAB20_016_partD_52	B.1.1.7	Prague – FNM	2021-02-03	TWIST	20.9	NovaSeq
	IAB20_016_partD_53	B.1.1.7	Prague – FNM	2021-02-03	TWIST	18.5	NovaSeq
	IAB20_016_partD_54	B.1.1.7	Prague – FNM	2021-02-03	TWIST	16	NovaSeq
	IAB20_016_partD_55	B.1.1.29	Prague – FNM	2021-02-03	TWIST	14.38	NovaSeq
	IAB20_016_partD_56	B.1.1.7	Prague – FNM	2021-02-03	TWIST	18.59	NovaSeq
	IAB20_016_partD_57	B.1.1.7	Prague – FNM	2021-02-03	TWIST	16.4	NovaSeq
	IAB20_016_partD_58	B.1.1.7	Prague – FNM	2021-02-03	TWIST	21.52	NovaSeq
	IAB20_016_partD_59	B.1.1.7	Prague – FNM	2021-02-03	TWIST	16.92	NovaSeq
	IAB20_016_partD_60	B.1.1.7	Prague – FNM	2021-02-03	TWIST	15.95	NovaSeq
	IAB20_016_partD_61	B.1.1.7	Prague – FNM	2021-02-03	TWIST	21.18	NovaSeq
	IAB20_016_partD_62	B.1.1.7	Prague – FNM	2021-02-02	TWIST	21.36	NovaSeq
	IAB20_016_partD_63	B.1.1.7	Prague – FNM	2021-02-02	TWIST	19.02	NovaSeq
	IAB20_016_partD_64	B.1.1.7	Prague – FNM	2021-02-03	TWIST	15.29	NovaSeq
	IAB20_016_partD_65	B.1.1.7	Prague – FNM	2021-02-03	TWIST	18.31	NovaSeq
	IAB20_016_partD_66	B.1.1.7	Prague – FNM	2021-02-03	TWIST	15.53	NovaSeq
	IAB20_016_partD_67	B.1.1.7	Prague – FNM	2021-02-03	TWIST	23.09	NovaSeq
	IAB20_016_partD_69	B.1.1.7	Prague – FNM	2021-02-05	TWIST	15.51	NovaSeq
	IAB20_016_partD_70	B.1.1.7	Prague – FNM	2021-02-04	TWIST	20.34	NovaSeq
	IAB20_016_partD_71	B.1.1.7	Prague – FNM	2021-02-04	TWIST	21.5	NovaSeq
	IAB20_016_partD_72	B.1.1.7	Prague – FNM	2021-02-04	TWIST	17	NovaSeq
	IAB20_016_partD_73	B.1.1.7	Prague – FNM	2021-02-05	TWIST	14.99	NovaSeq
	IAB20_016_partD_74	B.1.1.7	Prague – FNM	2021-02-04	TWIST	10.07	NovaSeq
	IAB20_016_partD_75	B.1.1.7	Prague – FNM	2021-02-04	TWIST	16.46	NovaSeq
	IAB20_016_partD_76	B.1.1.7	Prague – FNM	2021-02-04	TWIST	16.42	NovaSeq
	IAB20_016_partD_77	B.1.1.7	Prague – FNM	2021-02-03	TWIST	20.14	NovaSeq
	IAB20_016_partD_78	B.1.1.7	Prague – FNM	2021-02-03	TWIST	15.18	NovaSeq
	IAB20_016_partD_79	B.1.1.7	Prague – FNM	2021-02-04	TWIST	16.12	NovaSeq
	IAB20_016_partD_80	B.1.1.7	Prague – FNM	2021-02-04	TWIST	14.06	NovaSeq
	IAB20_016_partD_81	B.1.1.7	Prague – FNM	2021-02-04	TWIST	12.48	NovaSeq
	IAB20_016_partD_82	B.1.1.7	Prague – FNM	2021-02-04	TWIST	19.2	NovaSeq
	IAB20_016_partD_83	B.1.1.7	Prague – FNM	2021-02-04	TWIST	17.53	NovaSeq
	IAB20_016_partD_84	B.1.1.7	Prague – FNM	2021-02-04	TWIST	17.11	NovaSeq
	IAB20_016_partD_85	B.1.258	Prague – FNM	2021-02-04	TWIST	17.37	NovaSeq
	IAB20_016_partD_86	B.1.258	Prague – FNM	2021-02-04	TWIST	20.65	NovaSeq
	IAB20_016_partD_87	B.1.1.7	Prague – FNM	2021-02-05	TWIST	18.72	NovaSeq
	IAB20_016_partD_88	B.1.1.7	Prague – FNM	2021-02-05	TWIST	13.2	NovaSeq
	IAB20_016_partD_89	B.1.1.7	Prague – FNM	2021-02-05	TWIST	18.3	NovaSeq
	IAB20_016_partD_90	B.1.1.7	Prague – FNM	2021-02-04	TWIST	14.74	NovaSeq
	IAB20_016_partD_91	B.1.1.7	Prague – FNM	2021-02-04	TWIST	15.75	NovaSeq
	IAB20_016_partD_92	B.1.1.7	Prague – FNM	2021-02-04	TWIST	17.13	NovaSeq
	IAB20_016_partD_93	B.1.258	Prague – FNM	2021-02-05	TWIST	21.83	NovaSeq
	IAB20_016_partD_94	B.1.1.7	Prague – FNM	2021-02-05	TWIST	18.82	NovaSeq
	IAB20_016_partD_95	B.1.1.7	Prague – FNM	2021-02-05	TWIST	15.13	NovaSeq
	IAB20_016_partD_96	B.1.1.7	Prague – FNM	2021-02-05	TWIST	13.36	NovaSeq
	pc (1000+1000)	WuHan1/Australia	x	x	ILLUMINA, NEB+TWIST, TWIST	25.84	NovaSeq
	nc	x	x	x	ILLUMINA	40	NovaSeq
