# Supplementary material for: Distribution of SARS-CoV-2 Lineages in the Czech Republic, Analysis of Data from the First Year of the Pandemic
Source: Microorganisms. 2021 Aug 5;9(8):1671. doi: 10.3390/microorganisms9081671 (PMC8397935; doi:10.3390/microorganisms9081671)
Supplement: Supplementary file 1 [file microorganisms-09-01671-s001.zip › RESUBMITTED Supplementary Materials MDPI REVISIONS/Table_S2_DeNovo_vs_Reference Mapping.xlsx]

## Sheet: Table_S2
Supplementary Table S2. Results of the reference mapping approach to the detection of SARS-CoV-2 genome variants. Different SARS-CoV-2 genome variants detected by reference mapping in the same position in positive controls and in the samples evaluated as potentially superinfected. Library preparation, samples processed using the ILLUMINA, NEB+TWIST and TWIST, and NGS library preparation approach;…
	Sample	Library Preparation	Position	Variant Allele Frequency (%)	Coverage	Reference	Variant Allelle	De Novo Assembly	Result De Novo
POSITIVE CONTROLS	pc Illumina	ILLUMINA	19065	38	103	T	C	NO
	pc Illumina	ILLUMINA	22303	32	139	T	G	NO
	pc Illumina	ILLUMINA	26144	44	163	G	T	NO
	pc Illumina	ILLUMINA	29749	31	61	ACGATCGAGTG	-	NO
	pc Twist	TWIST	19065	37	610	T	C	NO
	pc Twist	TWIST	22303	40	820	T	G	NO
	pc Twist	TWIST	26144	36	507	G	T	NO
SUPERINFECTIONS	IAB20_006_01	TWIST	541	49	55	C	T	NO
		TWIST	22881..83	54	63	GGG	AAC
	IAB20_006_07	TWIST	22155	40	4891	A	G	YES	A
		ILLUMINA	22155	34	1831	A	G		A
	IAB20_006_10	TWIST	1102	35	4566	C	T	YES	T
		ILLUMINA	1102	31	6806	C	T		T
		TWIST	12663	46	1285	C	T		T
		ILLUMINA	12663	39	2073	C	T		T
	IAB20_006_15	ILLUMINA	3759	53	7050	G	T	YES	G
	IAB20_016_3	ILLUMINA	2716	33	346	C	T	NO
	IAB20_016_6	ILLUMINA	12256	35	2711	G	T	NO
	IAB20_016_14	ILLUMINA	29247	59	373	C	G	NO
	IAB20_016_16	ILLUMINA	5454	58	1931	A	C	YES	A
	IAB20_016_21	ILLUMINA	8290	44	257	C	T	NO
	IAB20_016_34	ILLUMINA	15380	57	473	G	T	YES	G
	IAB20_016_58	ILLUMINA	20697	44	2009	T	C	NO	T
	IAB20_16_94	ILLUMINA	29743	36	2778	C	T	YES	T
	IAB20_16_106	ILLUMINA	25693	36	1446	C	T	NO
	IAB20_16_115	ILLUMINA	3289	64	4433	T	G	NO
	IAB20_16_131	ILLUMINA	4410	52	1898	C	T	NO
	IAB20_016_partD_04	TWIST	29878..79	34	77	-	CGACG	NO
	IAB20_016_partD_08	TWIST	5432	38	11388	G	T	NO
	IAB20_016_partD_26	TWIST	29878..79	43	46	-	CGACG	NO
	IAB20_016_partD_28	TWIST	29878..79	35	40	-	CGACG	NO
	IAB20_016_partD_31	TWIST	3784	42	8041	C	T	NO
		TWIST	16453	43	13636	A	G
		TWIST	22199	45	9171	G	T
		TWIST	22208	43	9506	C	T
		TWIST	28883	44	29192	G	A
	IAB20_016_partD_40	TWIST	25006	52	53198	C	T	NO
		TWIST	25469	52	36178	C	T
		TWIST	29878..79	35	86	-	CGACG
	IAB20_016_partD_75	TWIST	25855	35	32979	G	T	NO
	IAB20_016_partD_77	TWIST	16580	53	13744	C	T	NO
