# Supplementary material for: Distribution of SARS-CoV-2 Lineages in the Czech Republic, Analysis of Data from the First Year of the Pandemic
Source: Microorganisms. 2021 Aug 5;9(8):1671. doi: 10.3390/microorganisms9081671 (PMC8397935; doi:10.3390/microorganisms9081671)
Supplement: Supplementary file 1 [file microorganisms-09-01671-s001.zip › RESUBMITTED Supplementary Materials MDPI REVISIONS/Table_S3_DetectedMutationsSARS-CoV-2.xlsx]

## Sheet: Table_S3
Supplementary Table S3. Mutations detected in the SARS-CoV-2 genome (NC_045512) corresponding to the regions of primer/probe annealing for RT-qPCR assays. Gene, name of the gene in which the mutation was detected; Position, the exact position of mutation; Primers/Probes, the range related to SARS-CoV-2 genome defined for primer/probe design for RT-qPCR.
Number of samples	Gene	Position	Primers/Probes
1	ORF1ab	13459	Reverse	13442-13460
1	RdRp/nCoV IP4	14111	Probe	14105-14123
2	RdRp	14469	Probe 1	14469-15494
1	RdRp	15450	Forward	15431-15452
9	ORF1ab	15720	Forward	15704-15728
1	ORF1ab	15766	Probe	15749-15768
2	S	22858	Reverse	22849-22868
1	E	26270	Forward	26269-26294
1	ORF1b-nsp14	18898	Reverse	18889-18909
1	N1	28310	Probe	28309-28332
17	N1	28321	Probe	28309-28332
	N	28321	Forward	28320-28339
144	N	28881..28883	Forward	28881-28902
1	N3	28693	Forward	28681-28702
1	N	28975	Reverse	28958-28979
1	N2	29179	Forward	29164-29183
1	N	29247	Reverse	29236-29254
5	N	29254	Reverse	29236-29254
1	NIID_2019-nCOV_N_F2	29274	Reverse	29263-29282
